# Supplementary material for: The Long Non-Coding RNA Nostrill Regulates Transcription of Irf7 Through Interaction With NF-κB p65 to Enhance Intestinal Epithelial Defense Against Cryptosporidium parvum
Source: Front Immunol. 2022 Apr 7;13:863957. doi: 10.3389/fimmu.2022.863957 (PMC9021721; doi:10.3389/fimmu.2022.863957)
Supplement: Supplementary file 2 [file Table_1.xlsx]

## Sheet: Sheet1
	Supplementary Table 1. List of siRNA sequences, probes for ChIRP and primers for qRT-PCR and ChIP and ChIRP analyses
		Sense Primer (5'-3')	Antisense Primer (5'-3')
	Primers for RT-PCR
	Mouse
	Actin	TGGTGGGAATGGGTCAGAA	TCTCCATGTCGTCCCAGTTG
	Cxcl2	CACTCTCAAGGGCGGTCAAA	AGGCACATCAGGTACGATCCA
	Gapdh	AGTTGGGATAGGGCCTCTCTT	AACAGGGTGGTGGACCTCAT
	Hmgb2	TCCTGGTAGGCCAACAGGCT	AGCTAATGTTGAGCTGCACTTG
	iNOS	AGACGGATAGGCAGAGATTGG	ACTGACACTTCGCACAAAGC
	Irf3	AAAGAAGTGTTGCGGTTAGC	TTTGCCATTGGTGTCAGG
	Irf7	CAAGGCATCACAGAGTAGTAGC	TAGCCAGTCTCCAAACAGC
	Irf9	CGAGAGAGGTCGTATGGATG	GGTGATTTCTGGTTCCGTG
	Nostrill	ATCTGTCTCTGCCTCCTACG	TGAAAGGTCCAAGAAGCC
	Sap30	CGTTCGGAACAGAAGGAAGAGG	TAGACCTGGTCTGGTTGGAAGC
	Rps14	TTCTGGCAAGGAAACCATCTG	CATCCTGGGCAGCCAACAT
	U2	CTGATACGTCCTCTATCCGAGG	TGCAATACCAGGTCGATGCGT
	Human
	GAPDH	TGCACCACCAACTGCTTAGC	GGCATGGACTGTGGTCATGAG
	ENST00000609153.2	AACGCCCATCCTGACTTCTC	GCGTCGATGGCATTTTGCAT
	ENST00000651702.2	ATCTGAATTTTCAATTGGATTGACT	AGCTGAAATGGGAGGATTGGTT
	ENST00000658397.1	GGACAGCAAGCCCACATAGG	ATTGGGCAGCTTCTGTCCTT
	XR_939462.2	AATGCAAAATGCCATCGACGCA	AGAAGTCGCTCGTCTCTCAGG
	XR_939463.3	TGTTGCTATGCAGAAGTTTCAC	ATTTTAGCAGGGTTGCTGGAT
	XR_939464.3	TCGGTTTGCTGGCGCTAAG	TTCCCCGGAAGGCTACTGA
	C. parvum
	Cp18s	TAGAGATTGGAGGTTGTTCCT	CTCCACCAACTAAGAACGGCC
	CpHsp70	AACTTTAGCTCCAGTTGAGAAAGTACTC	CATGGCTCTTTACCGTTAAAGAATTCC
	Cpv	TGGTTCCGATTTTACCGGAA	AACGACAATTAGGACTCAAATGACC
	siRNA sequence
	Nostrill	rCrGrArGrArUrArGrGrCrUrGrArGrGrArCrUrU	rArArGrUrCrCrUrCrArGrCrCrUrArUrCrUrCrG
	Irf7	Santa Cruz sc-38012 siRNA
	ENST00000651702.2	rGrCrArArUrGrCrArArGrArArCrGrArArCrUrArArU	rArUrUrArGrUrUrCrGrUrUrCrUrUrGrCrArUrUrGrC
	ENST00000609153.2	rGrCrUrGrCrUrGrGrArArUrArUrCrGrUrArGrArArU	rArUrUrCrUrArCrGrArUrArUrUrCrCrArGrCrArGrC
	ENST00000658397.1	rGrArArGrCrCrArArUrArArUrCrArGrArGrTrUrArCrU	rArGrUrArCrUrCrUrGrArUrUrArUrUrGrGrCrUrUrC
	Scrambled Control	rUrUrCrUrCrCrGrArArCrGrUrGrUrCrArCrGrUrUrU	rArCrGrUrGrArCrArCrGrUrUrCrGrGrArGrArArUrU
	Primers for Nostrill cloning into PTargeT Mammalian Expression Vector
	Nostrill	GCGGGACCAGCGGGACAAACTACTCATC	TATATGTAGGAGATTTATTAGAACGACTTATAGGC
	Primers for ChIP and ChIRP
	Irf7 Set 1	CCATGTGGTTGCTGGGAATTG	AGACTGGGGCATGGAAATCAC
	Irf7 Set 2	AGTTCTAGCTTCTTGACCCAGC	ACCTTTAGGGAAGGGGGTGT
	Irf7 Set 3	GGATGGACACAACCCTTGACT	TGTGTTATAGAGTAAGACCCTGGA
	Irf7 Set 4	TGTACCATTCTCAGTGTTAAGCC	GGCAGGGATACCCACAACAG
	Irf7 Set 5	GCTGAGCCTGGCAGATAGAC	TGCAAATCCTTCCCTCCTGT
	Genomic Actin	TCACTCAGAACGGACACCA	AGGCGTAAAGTTGGCTGTG
	Probes for ChIRP
	Nostrill 1	CATGCTGGGATGAGTAGTTT-BIOTEG
	Nostrill 2	TGCTCGCAGGAGAGAATAGA-BIOTEG
	Nostrill 3	ATTCCATTAATGCTTCTTCC-BIOTEG
	Nostrill 4	GGGTGTCAGAGATCTCAGAA-BIOTEG
	Nostrill 5	ATTTTCTACACATTGGTCCA-BIOTEG
	Nostrill 6	TAGGAGGCAGAGACAGATCT-BIOTEG
	Nostrill 7	CCCACATGGTTTTCAGTATA-BIOTEG
	Nostrill 8	AACGACTTATAGGCTGTGGT-BIOTEG
	LacZ 1	TTCAGACGGCAAACGACTGT-BIOTEG
	LacZ 2	TGATGCTCGTGACGGTTAAC-BIOTEG
	LacZ 3	TCAGTTGCTGTTGACTGTAG-BIOTEG
	LacZ 4	CCAGTGAATCCGTAATCATG-BIOTEG
	LacZ 5	AATGTGAGCGAGTAACAACC-BIOTEG
	LacZ 6	GTAGCCAGCTTTCATCAACA-BIOTEG
